# Supplementary material for: Antioxidant Activity and Resistance Against Oxidation of Peptide Fractions from Common Bean (Phaseolus vulgaris L.) Landraces Assessed by EPR and Chemical Assays
Source: Antioxidants (Basel). 2026 Mar 18;15(3):376. doi: 10.3390/antiox15030376 (PMC13023929; doi:10.3390/antiox15030376)
Supplement: Supplementary file 1 [file antioxidants-15-00376-s001.zip]

Archive with 1 entries (1 files):
- antioxidants-4141991-supplementary.pdf
